# Supplementary material for: Diphtheria outbreak in Jakarta and Tangerang, Indonesia: Epidemiological and clinical predictor factors for death
Source: PLoS One. 2021 Feb 4;16(2):e0246301. doi: 10.1371/journal.pone.0246301 (PMC7861411; doi:10.1371/journal.pone.0246301)
Supplement: S1 Data — (XLS) [file pone.0246301.s001.xls]

## Sheet: Sheet1
	Month	Number of patient
	Jan 2017	5
	Feb 2017	2
	Mar 2017	3
	Apr 2017	1
	May 2017	3
	Jun 2017	3
	Jul 2017	1
	Aug 2017	4
	Sep 2017	7
	Oct 2017	12
	Nov 2017	9
	Dec 2017	166
	Jan 2018	72
	Feb 2018	29
	Mar 2018	32
	Apr 2018	9
	May 2018	12
	Jun 2018	8
	Jul 2018	5
	Aug 2018	17
Total		400
