# Supplementary material for: Diphtheria outbreak in Jakarta and Tangerang, Indonesia: Epidemiological and clinical predictor factors for death
Source: PLoS One. 2021 Feb 4;16(2):e0246301. doi: 10.1371/journal.pone.0246301 (PMC7861411; doi:10.1371/journal.pone.0246301)
Supplement: S2 Data — (XLS) [file pone.0246301.s002.xls]

## Sheet: Dataset
No	age	sex	status	los	dxmio	sore	fever	cough	corz	hoarse	stridor	bullneck	pseudm	lnn	temp	ab	ADS	onsetADS	Hb	leu	trmbosit	biotipe	cat_age	catimmbas	catimmcomp	leukositosis	trombositopenia	finculture
1	7	1	0	6	2	1	1	1	2	2	2	2	1	1	36.8	1	2	2	12.2	13700	330000	6	2	2	1	2	2	3
2	8	2	0	7	2	1	1	1	1	2	2	1	1	1	37.9	1	2	2	13.2	23600	262000	1	2	2	1	1	2	1
3	5	2	0	7	2	1	1	2	2	2	1	2	1	1	39.5	1	2	2	10.8	15700	285000	6	2	2	1	1	2	3
4	17	2	0	11	2	1	1	2	2	2	2	2	2	2	37.9	1	2	1	11.7	19000	399000	6	4	1	1	1	2	3
5	14	2	0	10	2	1	1	1	2	1	2	2	1	1	37	1	2	2	13	14600	240000	3	3	2	1	2	2	1
6	3	1	0	6	2	2	1	1	1	2	2	2	1	1	37.6	1	2	2	12	9500	455000	6	1	2	1	2	2	3
7	2	2	0	15	2	1	1	1	1	2	2	2	1	1	37.4	1	1	3	11.1	9400	429000	6	1	2	1	2	2	3
8	1	1	0	3	2	1	1	2	2	2	2	2	1	1	36.6	1	1	3	10.3	18280	358000	6	1	2	1	1	2	3
9	1	2	0	14	2	1	1	1	2	1	2	2	1	1	37.8	1	2	1	9.7	26000	336000	6	1	1	1	1	2	3
10	4	1	0	14	2	1	1	2	2	2	2	2	1	1	36.8	1	1	3	11.5	17350	255000	6	1	2	1	1	2	3
11	6	1	1	10	1	1	1	1	1	2	1	1	1	1	37	1	2	2	13.5	27150	255000	6	2	1	1	1	2	3
12	14	2	0	11	2	1	1	1	2	1	2	2	1	1	36.6	1	1	3	12.1	26540	371000	6	3	2	1	1	2	3
13	1	2	0	11	2	1	1	1	1	2	1	2	1	1	37	1	2	2	11.2	14040	347000	6	1	1	1	2	2	3
14	17	2	0	13	2	1	1	2	2	2	2	2	1	1	36.8	2	1	3	11.7	16360	236000	5	4	1	1	1	2	1
15	11	2	0	13	2	1	1	1	1	2	2	2	1	1	37.6	2	2	2	12	8900	189000	6	3	2	2	2	2	3
16	5	1	0	11	2	1	1	2	2	2	2	2	1	1	36.7	1	1	3	11.9	19400	291000	6	2	1	1	1	2	3
17	16	2	0	14	2	1	2	2	2	2	2	2	1	1	37	1	1	3	12.9	8260	391000	6	4	2	1	2	2	3
18	3	1	0	9	2	1	1	2	2	2	2	2	1	1	37.3	2	1	3	13.4	18950	437000	6	1	1	1	1	2	3
19	14	1	0	15	2	1	1	2	2	2	2	2	1	1	37.1	1	1	3	17.2	15580	251000	6	3	2	1	1	2	3
20	2	2	0	14	2	1	1	1	2	2	1	2	1	1	36.6	1	2	2				6	1	2	2			3
21	8	1	0	9	2	1	1	2	2	2	2	1	1	1	37.2	2	2	2	12	12820	255000	6	2	2	1	2	2	3
22	9	2	0	10	2	1	1	2	2	2	2	2	1	1	37.8	1	1	3	11.8	1690	87000	6	2	2	1	2	1	3
23	17	2	0	13	2	1	1	2	2	2	2	2	1	1	38.8	1	2	2	13.2	14240	344000	6	4	1	1	2	2	3
24	6	1	0	11	2	1	1	2	2	2	1	1	1	1	37.1	1	2	1	12.3	14100	271000	6	2	2	1	2	2	3
25	11	2	0	10	2	1	1	2	2	2	2	2	1	1	37.3	2	2	2	13.5	8200	293000	6	3	2	1	2	2	3
26	2	1	0	11	2	1	1	2	2	2	2	2	2	2	37.5	1	1	3	12.5	7890	411000	6	1	1	1	2	2	3
27	7	1	0	10	2	1	1	2	2	2	2	2	1	1	37.2	1	2	2	11.7	13500	223000	6	2	2	1	2	2	3
28	8	1	0	15	2	1	2	1	2	2	2	2	2	2	36.7	1	2	2	11.9	7870	328000	1	2	1	1	2	2	1
29	6	1	0	10	2	1	1	1	1	2	2	2	1	1	36.6	2	1	3	10	10770	183000	6	2	2	1	2	2	3
30	6	1	0	10	2	1	1	1	1	2	2	2	1	1	36.5	2	1	3	12.5	20560	404000	5	2	1	1	1	2	1
31	17	2	0	14	2	1	1	2	2	2	2	2	1	1	36.6	1	1	3	12.3	4610	167000	6	4	1	1	2	2	3
32	4	1	0	10	2	1	1	1	1	2	1	2	1	1	36.8	2	2	2	11.9	19280	308000	6	1	2	1	1	2	3
33	2	2	0	14	2	1	1	1	1	2	2	2	1	1	36.8	2	2	2	11	6760	169000	6	1	1	1	2	2	3
34	3	1	0	14	2	1	1	1	2	2	2	1	1	1	37.3	1	2	1	10.9	13150	311000	6	1	2	1	2	2	3
35	6	1	0	16	2	1	1	1	1	2	2	1	1	1	36.7	2	2	2	11.4	12600	141000	6	2	1	1	2	1	3
36	7	1	0	16	2	1	1	2	2	2	2	2	1	1	37.1	1	2	2	10.7	14820	338000	5	2	2	1	2	2	1
37	5	1	0	15	2	1	1	2	2	2	2	2	1	1	36.7	1	2	1	10.5	11550	568000	1	2	2	1	2	2	1
38	5	1	0	12	2	1	1	1	2	2	2	1	1	1	37.2	1	2	1	11.6	18150	224000	6	2	2	1	1	2	3
39	2	1	0	15	2	1	1	1	1	2	2	2	1	1	36.7	2	2	1	10.5	5660	300000	6	1	2	2	2	2	3
40	8	1	0	14	2	1	1	1	2	2	2	2	1	1	37.6	1	2	1	12.5	9140	290000	6	2	2	2	2	2	3
41	12	2	0	14	2	1	1	1	2	2	2	2	1	1	36.5	1	2	2	12.2	8180	404000	6	3	2	1	2	2	3
42	5	2	0	10	2	1	1	1	1	2	2	2	1	1	37.9	1	2	1	12.9	11590	320000	6	2	2	2	2	2	3
43	10	1	0	10	2	1	1	1	2	2	2	2	1	1	37	1	2	2				1	3	2	1			1
44	3	2	0	10	2	1	1	2	2	2	1	2	1	1	36.5	1	2	2	11.4	16820	362000	6	1	2	1	1	2	3
45	1	1	0	6	2	1	1	2	2	2	2	2	1	1	37	2	2	2	10.8	14690	174000	6	1	2	1	2	2	3
46	2	1	0	13	2	1	1	1	1	1	1	2	1	1	36.4	1	2	2	12	10870	225000	6	1	2	2	2	2	3
47	13	2	0	13	2	1	1	2	2	1	1	1	1	1	38.5	1	2	2	13.2	11520	261000	5	3	1	1	2	2	1
48	17	1	0	13	2	1	1	2	2	2	1	2	1	1	38	1	2	2	14.8	18000	263000	6	4	1	1	1	2	3
49	13	2	0	14	2	1	1	2	2	2	2	2	1	1	36	2	2	2	9.5	18460	270000	6	3	2	1	1	2	3
50	17	1	0	14	2	1	1	2	2	2	2	2	1	1	37.6	1	2	2	16.1	11410	251000	5	4	1	1	2	2	1
51	5	2	0	16	2	1	1	1	1	2	2	2	1	1	38.1	1	2	2	11.4	11590	258000	6	2	2	1	2	2	3
52	17	2	0	19	2	2	1	2	2	2	2	2	2	2	36.2	1	2	1	10.2	2470	152000	6	4	1	1	2	2	3
53	7	2	0	10	2	1	1	2	2	2	2	2	1	1	36.8	1	2	1	12.5	7080	249000	6	2	2	1	2	2	3
54	13	1	0	10	2	1	1	1	2	2	2	2	1	1	39.3	1	2	2	14.6	29450	330000	5	3	2	1	1	2	1
55	12	2	0	26	2	1	1	1	2	2	2	1	1	1	37.5	1	2	2	11.9	7460	321000	6	3	2	1	2	2	3
56	10	1	0	11	2	1	1	1	2	2	2	2	1	1	37.5	2	2	1	12.3	5880	207000	6	3	2	1	2	2	3
57	16	2	0	25	2	1	1	1	2	2	2	2	1	1	37.3	2	2	2	11.9	4630	285000	6	4	2	1	2	2	3
58	6	1	0	15	2	1	1	2	2	2	2	2	1	1	38.7	1	2	1	11.4	4990	272000	5	2	1	1	2	2	1
59	7	1	0	11	2	1	1	2	2	2	2	1	1	1	36.7	2	2	2	10.6	15500	322000	6	2	2	1	1	2	3
60	8	1	0	4	2	1	1	2	2	2	2	2	1	1	37.2	1	1	3	12	14900	285000	6	2	1	1	2	2	3
61	1	1	0	11	2	1	1	1	1	2	1	2	1	1	39.2	1	2	2	10.7	11200	435000	6	1	2	1	2	2	3
62	7	2	0	7	1	1	1	1	2	2	2	1	1	1	36.5	1	2	2	10	16500	424000	6	2	2	1	1	2	3
63	7	2	0	4	2	1	1	1	2	2	2	2	1	1	37.2	1	2	2	11.1	11600	356000	6	2	2	1	2	2	3
64	15	2	0	10	1	1	1	1	2	2	1	1	1	1	37.6	1	2	2	12.3	7700	224000	6	4	2	1	2	2	3
65	10	1	0	5	2	1	2	1	2	2	2	2	1	1	36.8	1	2	2	13.8	4700	339000	6	3	2	1	2	2	3
66	5	2	0	12	2	1	1	1	2	2	2	2	1	1	36.7	2	2	2	11.9	9430	244000	6	2	2	1	2	2	3
67	12	1	0	12	1	1	1	1	2	2	2	2	1	1	38.6	1	2	1	12.4	7300	281000	6	3	2	1	2	2	3
68	7	2	0	10	2	1	1	1	1	2	2	2	1	1	37.3	1	2	2	11.3	14400	278000	6	2	2	1	2	2	3
69	1	1	0	12	2	2	1	1	1	2	1	2	1	1	36.2	1	2	2	11.5	8200	254000	6	1	2	1	2	2	3
70	11	1	0	10	1	1	1	1	1	2	2	2	1	1	37.7	1	2	1	13.2	10200	310000	6	3	2	1	2	2	3
71	3	1	0	9	2	1	1	1	2	2	2	1	1	1	37	1	2	2	12	19700	252000	6	1	2	2	1	2	3
72	3	1	0	7	2	1	1	2	2	2	1	1	1	1	36.7	2	2	2	13	13200	244000	6	1	2	1	2	2	3
73	17	1	0	5	2	1	1	2	2	2	2	2	1	1	36.4	1	2	2	11.9	7500	270000	6	4	2	1	2	2	3
74	11	1	0	11	2	1	1	1	1	2	2	1	1	1	37.3	1	2	2	11.8	8000	295000	6	3	2	1	2	2	3
75	8	2	0	9	1	1	1	1	1	2	2	2	2	2	36.7	1	2	2	11.8	11400	275000	6	2	2	1	2	2	3
76	4	2	0	9	1	2	1	2	2	2	2	2	2	2	37.8	1	2	2	13.3	16100	345000	6	1	2	1	1	2	3
77	10	1	0	10	2	1	1	1	1	2	2	2	1	1	39.1	1	2	2	14.7	15100	421000	6	3	2	1	1	2	3
78	3	2	0	9	1	2	1	2	2	2	2	2	1	1	36.6	2	2	2	11.6	5300	313000	6	1	2	1	2	2	3
79	1	1	0	6	2	2	1	1	1	2	2	2	1	1	36.5	1	1	3	10.5	13800	527000	6	1	2	1	2	2	3
80	4	1	0	9	2	1	1	1	2	2	1	1	1	1	36.5	2	2	2	12.7	11000	179000	6	1	2	1	2	2	3
81	5	2	0	8	2	1	1	2	2	2	2	2	1	1	37.8	1	1	3	12	19700	297000	6	2	2	1	1	2	3
82	16	2	0	11	2	1	1	2	2	2	2	2	1	1	36.1	1	2	2	12.8	8100	267000	6	4	2	1	2	2	3
83	2	1	0	7	2	1	1	2	2	2	2	2	1	1	36.8	2	2	2	12.2	8380	269000	6	1	1	1	2	2	3
84	4	1	0	5	2	1	1	1	2	2	2	1	2	2	37	2	2	2	11.3	6800	286000	6	1	2	1	2	2	3
85	4	1	0	8	2	2	1	1	2	2	1	1	1	1	36.7	2	2	2	12.6	15600	306000	6	1	2	1	1	2	3
86	1	2	0	9	2	1	1	1	2	2	1	2	1	1	36.5	2	1	3	10.2	10100	169000	6	1	2	1	2	2	3
87	3	1	0	10	2	1	1	2	2	2	2	2	1	1	36.5	1	2	2	11	9500	560000	6	1	2	1	2	2	3
88	16	2	0	13	1	1	1	1	2	2	2	2	1	1	37	2	2	2	14.8	15000	637000	6	4	2	1	1	2	3
89	8	2	0	12	1	1	1	2	2	2	2	1	1	1	37	1	2	2	11.7	10800	248000	1	2	1	1	2	2	1
90	5	2	0	10	2	1	1	1	2	2	2	2	1	1	37	1	2	2	11	7600	435000	6	2	1	1	2	2	3
91	7	2	0	14	2	1	1	1	1	2	1	2	1	1	37	1	2	2	11.4	12800	328000	1	2	2	1	2	2	1
92	3	2	0	13	1	1	1	1	1	2	2	2	1	1	37.2	2	2	2	13.2	8800	288000	6	1	2	1	2	2	3
93	4	1	0	4	2	1	1	1	1	2	1	2	1	1	38	2	2	1	13.1	11500	559000	6	1	1	1	2	2	3
94	3	1	0	10	2	1	1	1	2	2	2	2	1	1	37.2	1	2	2	12.8	15100	292000	6	1	2	1	1	2	3
95	5	1	0	10	2	1	1	1	1	2	1	1	1	1	37.4	2	2	2	13.3	8800	380000	6	2	2	1	2	2	3
96	17	1	0	10	1	1	1	2	1	2	2	2	1	1	36.9	2	2	2	12.8	11700	232000	6	4	2	1	2	2	3
97	9	2	0	6	1	1	2	2	2	2	1	2	1	1	37	1	2	2	12.5	17500	319000	6	2	2	1	1	2	3
98	1	1	0	9	2	1	1	1	1	2	2	2	1	1	37.8	1	1	3	11	23500	415000	6	1	2	1	1	2	3
99	17	2	0	10	2	2	2	2	2	2	2	2	1	1	36.8	1	2	2	10.6	16200	540000	6	4	2	1	1	2	3
100	16	1	0	7	2	1	1	2	2	2	2	2	1	1	38.7	1	1	3	16.6	17200	199000	6	4	2	1	1	2	3
101	14	1	0	9	2	1	1	1	2	2	2	2	1	1	38.2	2	2	1	14.8	22300	233000	6	3	2	1	1	2	3
102	14	2	0	10	2	1	1	1	1	2	2	2	1	1	36.5	1	2	2	9.9	12800	256000	2	3	2	1	2	2	1
103	9	1	0	10	2	1	1	1	2	2	2	1	1	1	37.1	1	2	1	12.3	18100	210000	3	2	2	1	1	2	1
104	8	1	0	10	2	1	1	2	2	2	1	1	1	1	36.3	1	2	1	13.5	37300	325000	6	2	2	1	1	2	3
105	9	1	1	2	1	1	1	2	2	1	1	1	1	1	37	1	2	2	12.7	19800	174000	6	2	1	1	1	2	3
106	12	2	0	8	2	1	1	2	2	2	2	2	1	1	37.2	1	1	3	11.9	15700	361000	2	3	1	1	1	2	1
107	4	2	0	6	2	2	1	2	2	2	2	1	1	1	37	2	2	2				6	1	2	1			3
108	17	2	0	9	2	1	1	2	2	2	2	2	1	1	38	1	1	3	13	13800	213000	6	4	1	1	2	2	3
109	15	2	0	10	2	1	1	2	2	2	2	2	1	1	36.7	1	1	3	12.7	6980	299000	6	4	2	2	2	2	3
110	2	1	0	6	2	2	1	2	2	2	2	1	2	2	37.2	2	2	2	12	13500	265000	6	1	2	1	2	2	3
111	8	1	0	10	2	1	2	2	2	2	2	2	1	1	37	1	2	2	11.6	17200	474000	6	2	2	1	1	2	3
112	7	1	0	8	2	1	1	1	2	2	2	2	1	1	36.6	1	1	3	13.9	13200	340000	6	2	2	1	2	2	3
113	12	1	0	5	2	1	1	1	2	2	2	2	1	1	37.6	2	1	3	12.5	9700	381000	6	3	2	1	2	2	3
114	10	2	0	14	2	1	1	1	2	2	2	2	1	1	38.6	1	2	1	13.2	22300	209000	2	3	2	1	1	2	1
115	4	1	0	9	2	1	2	2	2	2	2	1	1	1	36.8	1	1	3	13.4	14800	288000	6	1	2	1	2	2	3
116	8	1	0	7	2	1	1	1	1	2	2	2	1	1	37	1	1	3				6	2	2	1			3
117	10	1	0	9	2	1	1	1	1	2	2	2	2	2	37.2	1	1	3	13.8	15300	347000	6	3	1	1	1	2	3
118	2	1	0	10	2	2	1	1	1	2	1	2	1	1	37	1	2	2	13.4	24400	176000	6	1	2	1	1	2	3
119	2	1	0	9	2	1	1	1	1	2	1	2	1	1	36.8	1	1	3	13.3	21800	204000	6	1	1	1	1	2	3
120	6	1	0	12	2	1	1	2	2	2	2	2	1	1	37	1	2	1	12.1	6700	316000	6	2	2	1	2	2	3
121	15	1	0	11	2	1	1	2	2	2	2	2	1	1	36.5	1	2	2				2	4	1	1			1
122	15	2	0	11	2	1	1	2	2	2	2	2	1	1	37.3	1	2	2	12.3	12000	315000	6	4	1	1	2	2	3
123	7	2	0	12	1	1	1	2	2	2	2	2	2	2	36	1	2	1	12.7	14000	325000	6	2	2	1	2	2	3
124	5	1	0	5	2	1	1	1	2	2	2	2	1	1	36.9	1	2	2	11.5	10500	249000	6	2	2	2	2	2	3
125	3	1	0	9	1	1	1	2	2	2	2	2	1	1	36.5	1	2	1	10.6	16600	380000	6	1	1	1	1	2	3
126	5	2	0	10	2	1	1	2	2	2	2	2	1	1	36.5	2	2	2	10	10300	284000	6	2	2	1	2	2	3
127	6	1	0	10	1	1	1	1	1	2	1	1	1	1	39.1	1	2	2	13.3	8900	203000	6	2	2	2	2	2	3
128	9	1	0	10	1	1	1	1	2	2	1	1	1	1	36.9	1	2	2	12.1	14700	282000	6	2	2	1	2	2	3
129	16	2	0	10	2	1	1	1	2	2	2	2	1	1	37	1	2	2	11	7200	229000	6	4	1	1	2	2	3
130	3	1	0	9	2	2	1	2	2	2	2	2	1	1	36.6	1	2	2	11.9	25800	495000	6	1	2	2	1	2	3
131	9	1	0	10	1	1	1	1	2	2	2	2	1	1	36.8	2	2	2	11.1	8200	170000	6	2	2	2	2	2	3
132	5	2	0	3	2	1	1	2	2	2	2	2	1	1	36.5	1	1	3	12.8	15900	277000	6	2	1	1	1	2	3
133	8	2	0	6	2	1	1	1	2	2	2	2	1	1	36.8	1	1	3	13.2	12200	296000	6	2	2	2	2	2	3
134	7	1	0	6	2	1	1	2	2	2	1	1	1	1	38.3	1	1	3	13.5	8900	198000	6	2	2	1	2	2	3
135	17	2	0	10	2	1	1	1	1	2	2	2	1	1	38.9	1	2	2	13.6	15300	363000	6	4	1	1	1	2	3
136	4	1	0	6	2	1	1	1	1	2	2	2	2	2	38.6	1	1	3	11.3	16100	198000	6	1	2	1	1	2	3
137	4	1	0	7	2	1	1	1	1	2	2	2	1	1	38	1	1	3	11	22700	256000	6	1	2	1	1	2	3
138	3	2	0	9	2	2	1	1	1	2	2	1	1	1	37.5	1	1	3	12.2	14400	210000	6	1	2	1	2	2	3
139	17	2	0	6	2	1	1	2	2	2	2	2	1	1	36.6	1	1	3	12.9	7300	226000	6	4	1	1	2	2	3
140	14	1	0	13	2	1	1	2	2	2	2	2	1	1	37.2	1	2	1	13.4	8100	191000	6	3	2	2	2	2	3
141	9	1	0	8	2	1	1	1	1	2	2	1	1	1	36.8	1	2	2	13.6	17000	360000	6	2	2	1	1	2	3
142	10	2	0	8	2	1	1	1	1	2	1	2	1	1	36.5	1	1	3	13.2	13000	250000	6	3	2	1	2	2	3
143	17	1	0	8	2	1	1	2	2	2	2	2	1	1	37.5	1	1	3	15.6	12700	173000	6	4	2	1	2	2	3
144	10	2	0	8	2	1	1	1	2	2	2	2	1	1	36.6	1	1	3	11.8	15000	389000	6	3	2	2	2	2	3
145	17	2	0	7	2	1	1	2	2	2	2	2	1	1	36.6	1	2	2	14	14100	401000	6	4	1	1	2	2	3
146	5	1	0	8	2	1	1	2	2	2	2	2	1	1	36.5	2	2	2	12.2	11700	178000	6	2	2	1	2	2	3
147	2	2	0	9	2	1	1	2	2	2	1	2	1	1	36.6	1	2	2	12.2	19500	416000	6	1	1	1	1	2	3
148	7	2	0	12	1	1	1	2	2	2	2	2	1	1	39.3	1	2	2	12	12500	594000	6	2	2	1	2	2	3
149	9	1	0	9	2	1	1	1	2	2	2	1	1	1	38	1	2	2	11.8	10300	244000	6	2	2	1	2	2	3
150	2	1	0	6	2	1	1	2	1	2	2	2	1	1	36.5	1	2	2	10.6	14100	210000	6	1	2	2	2	2	3
151	10	1	0	13	2	1	1	2	2	2	2	2	1	1	38	1	2	2	13.8	12900	302000	6	3	2	1	2	2	3
152	7	1	0	10	2	1	1	2	2	2	1	1	1	1	36.8	1	2	2	13.8	17800	720000	6	2	2	1	1	2	3
153	12	1	0	10	1	1	1	2	2	2	2	2	1	1	38	1	2	2	14.5	16000	283000	6	3	2	1	1	2	3
154	2	1	0	9	2	2	1	1	1	2	2	2	1	1	36.6	1	2	2	12	6690	199000	6	1	2	1	2	2	3
155	4	1	1	4	1	1	1	1	1	2	1	1	1	1	36.9	1	2	2	12.1	14100	65000	2	1	2	1	2	1	1
156	4	1	1	1	1	1	1	2	2	2	1	1	1	1	36.7	1	2	2	11.7	18400	119000	3	1	1	1	1	1	1
157	14	1	0	6	2	1	1	1	2	2	2	2	1	1	38	2	2	2	13.1	13580	253000	6	3	2	1	2	2	3
158	5	1	0	10	2	1	1	1	1	2	1	1	1	1	38	1	2	2	10.7	18000	207000	6	2	2	1	1	2	2
159	6	1	0	15	1	1	1	2	2	2	2	1	1	1	37	2	2	2	12.9	12800	84000	3	2	1	1	2	1	1
160	8	1	0	7	2	1	1	2	2	2	2	2	1	1	37.2	1	1	3	10.5	16700	483000	6	2	2	2	1	2	3
161	13	1	0	6	2	1	1	1	1	2	2	2	1	1	37.5	2	2	2	14.1	10170	339000	6	3	2	2	2	2	3
162	12	2	0	9	1	1	1	1	1	2	2	2	1	1	37.8	1	2	2	12.5	14800	233000	6	3	2	2	2	2	3
163	5	1	0	11	2	1	1	2	2	2	1	1	1	1	36.7	1	2	2	11.2	13800	224000	3	2	2	1	2	2	1
164	4	2	0	14	2	1	1	2	1	2	2	1	1	1	38	2	2	2	11.9	10800	255000	3	1	1	1	2	2	1
165	4	2	0	7	2	1	1	1	1	2	2	2	1	1	37.2	1	1	3	12.4	21200	381000	6	1	2	1	1	2	3
166	6	2	0	7	2	1	1	1	1	2	1	2	1	1	37.7	1	2	2	8.9	12400	191000	2	2	1	1	2	2	1
167	6	1	0	15	1	1	1	1	1	2	2	2	1	1	38.8	1	1	3	11.9	13000	234000	2	2	1	1	2	2	1
168	8	1	0	6	2	1	1	2	2	2	2	2	1	1	38	1	2	2	13	23000	280000	3	2	2	1	1	2	1
169	2	1	0	6	2	1	1	1	2	2	1	2	1	1	37.6	1	2	2	13.6	8600	324000	6	1	1	1	2	2	3
170	1	1	0	8	2	1	1	2	2	2	2	2	1	1	36.8	2	2	2	11.1	15300	315000	6	1	2	1	1	2	3
171	6	2	0	6	2	1	1	2	2	2	2	2	1	1	36.5	2	2	2	14.3	8700	113000	6	2	2	1	2	1	3
172	18	1	0	4	2	1	1	2	2	2	2	1	1	1	36.1	1	1	3	16.1	19900	282000	6	4	2	2	1	2	3
173	10	1	0	7	2	1	1	2	2	2	2	2	1	1	36.2	2	1	3	11.9	15500	358000	6	3	2	1	1	2	3
174	7	2	0	7	2	1	1	2	2	2	2	2	1	1	37.4	1	1	3	11	15300	310000	3	2	2	2	1	2	1
175	12	1	0	5	2	1	1	1	2	2	2	2	1	1	36.4	1	1	3	11.6	9900	278000	6	3	2	1	2	2	3
176	11	1	0	7	2	1	1	1	1	2	2	2	1	1	37.6	1	2	2	12.8	22900	293000	6	3	2	1	1	2	3
177	10	2	0	8	2	1	1	2	2	2	2	2	1	1	37.1	1	1	3	12.7	20400	370000	6	3	2	1	1	2	3
178	1	1	0	9	2	1	1	1	1	2	2	2	1	1	37.2	1	2	2	10.4	15500	300000	6	1	1	1	1	2	3
179	7	1	0	7	2	1	1	1	1	2	1	1	1	1	38.1	1	2	2	13	16600	361000	3	2	2	1	1	2	1
180	6	2	0	7	2	1	1	1	1	2	1	2	1	1	36.8	1	2	2	11	6730	326000	6	2	2	1	2	2	3
181	4	1	0	6	2	1	1	1	1	2	2	1	1	1	36.8	2	2	2	13.4	4070	157000	6	1	2	2	2	2	3
182	13	1	1	15	1	1	1	1	1	2	1	1	1	1	36	1	2	2	15.3	13200	72000	3	3	2	1	2	1	1
183	10	1	1	4	1	1	1	1	1	2	2	1	1	1	37.6	1	2	2	14.6	18500	124000	3	3	2	1	1	1	1
184	4	1	1	2	1	1	1	2	2	2	1	2	1	1	36.3	1	2	2	12.7	35000	290000	3	1	1	1	1	2	1
185	6	2	1	8	1	1	1	2	2	1	1	1	1	1	36.5	2	2	2	12.8	15890	132000	1	2	1	1	1	1	1
186	4	1	1	2	1	1	1	2	2	2	2	1	1	1	38.1	1	2	2	12.8	36900	72000	6	1	1	1	1	1	3
187	5	2	1	2	1	1	1	1	2	2	1	1	1	1	38.4	2	2	2	7.9	28900	11000	6	2	1	1	1	1	3
188	7	1	0	10	2	2	1	1	1	2	2	2	1	1	39	1	2	2	11.3	7600	668000	6	2	2	1	2	2	3
189	6	1	0	8	2	1	1	1	1	2	2	2	1	1	37.9	1	1	3	12.1	10300	282000	6	2	2	1	2	2	3
190	3	2	0	8	2	1	1	2	2	2	2	2	1	1	39.3	1	2	2	13.4	14600	149000	6	1	2	1	2	1	3
191	11	2	0	7	2	2	2	1	2	2	2	2	1	1	36.8	2	2	2	12.4	11600	330000	6	3	2	1	2	2	3
192	5	1	0	4	2	1	1	2	2	2	2	2	1	1	37.2	1	1	3	12.8	8500	233000	6	2	2	2	2	2	3
193	5	2	0	7	2	1	1	2	2	2	2	2	1	1	36.6	2	1	3	11.7	16600	356000	6	2	2	1	1	2	3
194	13	1	0	10	2	1	1	1	1	2	2	2	1	1	37.1	1	2	2	14.5	11600	166000	6	3	2	1	2	2	3
195	7	1	0	8	2	1	1	1	2	2	2	2	2	2	37	2	2	2	11.3	11600	376000	6	2	2	1	2	2	3
196	15	2	0	11	2	1	1	2	2	2	2	2	2	2	37	2	1	3	13.4	4700	317000	6	4	2	1	2	2	3
197	4	1	0	7	2	1	1	2	2	2	2	2	1	1	38.1	1	2	2	12.1	10290	227000	6	1	2	1	2	2	3
198	7	1	0	9	1	1	1	2	1	2	2	1	1	1	37.2	1	2	2	11.4	16500	187000	6	2	1	1	1	2	3
199	8	2	0	8	2	1	1	2	2	2	2	2	1	1	36.8	1	2	2	11.3	14800	382000	6	2	2	2	2	2	3
200	1	2	0	8	2	2	2	2	2	2	2	2	2	2	36.5	2	2	2	12.2	13700	472000	6	1	2	1	2	2	3
201	15	2	0	12	2	1	1	1	1	2	2	2	1	1	39.9	1	2	2	12.2	10000	251000	6	4	2	1	2	2	3
202	15	2	0	13	2	1	2	1	2	2	2	2	1	1	37.6	2	2	2	12.8	3000	138000	6	4	2	2	2	1	3
203	15	1	0	13	1	1	1	2	2	2	2	2	1	1	38.2	1	2	1	12	15000	324000	6	4	2	1	1	2	3
204	2	1	0	9	2	1	1	2	1	2	2	2	1	1	39.3	1	2	2	11.2	18900	269000	6	1	2	1	1	2	3
205	11	2	0	12	1	1	1	2	2	2	2	2	1	1	37.3	1	2	2	12.9	8600	233000	6	3	2	2	2	2	3
206	1	1	0	7	2	2	1	1	2	2	2	2	1	1	37.1	2	1	3	11.1	13000	454000	6	1	2	1	2	2	3
207	4	2	0	7	1	1	1	2	2	2	2	1	1	1	36.8	2	2	2	13.1	19500	765000	6	1	2	1	1	2	3
208	18	1	0	10	2	1	1	2	2	2	2	2	1	1	37.2	1	1	3	15.7	17200	236000	6	4	2	1	1	2	3
209	2	2	0	7	2	2	1	2	2	2	2	2	1	1	37.2	2	2	2	12.6	4100	226000	6	1	2	2	2	2	3
210	5	2	0	7	2	1	1	2	2	2	2	2	1	1	39.3	1	1	3	12.5	12910	293000	6	2	2	1	2	2	3
211	9	1	0	9	2	1	1	2	2	2	2	2	1	1	38.3	1	2	2	11.5	15700	159000	6	2	2	1	1	2	3
212	5	1	0	5	2	1	1	2	2	2	1	2	1	1	36.6	1	1	3	11.1	12500	195000	6	2	2	1	2	2	3
213	4	2	0	7	2	1	1	1	1	2	2	2	1	1	37	1	2	2	12.1	15800	368000	6	1	2	1	1	2	3
214	15	2	0	9	2	1	2	2	1	2	2	1	1	1	36.8	1	2	2	11.9	9900	246000	6	4	1	1	2	2	3
215	8	1	0	10	2	1	1	1	1	2	2	2	1	1	37	1	2	2	12.3	16200	224000	6	2	2	1	1	2	2
216	13	1	0	8	2	1	1	2	2	2	2	1	2	2	38.5	1	2	2	11.2	16600	244000	6	3	2	2	1	2	3
217	7	1	0	7	2	1	1	1	2	2	1	2	1	1	36.8	2	2	2	12.3	13650	219000	6	2	1	1	2	2	3
218	1	1	0	9	2	2	1	1	2	2	2	2	1	1	38.1	1	2	2	10.4	8500	377000	6	1	2	1	2	2	3
219	9	1	0	13	2	1	1	1	1	2	2	1	1	1	37	2	2	2	9.5	13100	300000	3	2	1	1	2	2	1
220	9	2	0	8	2	1	1	2	2	2	1	2	2	2	36.9	2	2	2	13.1	5800	281000	6	2	2	1	2	2	2
221	13	1	0	8	2	1	1	2	2	2	2	2	1	1	38	2	2	2	12.4	18000	282000	6	3	2	1	1	2	3
222	14	1	0	11	1	1	1	2	1	2	2	2	1	1	37.3	2	2	2	13.4	13400	296000	6	3	2	1	2	2	3
223	4	1	0	9	2	1	1	1	1	2	2	2	1	1	37.8	1	2	2	13.7	9500	176000	6	1	2	1	2	2	3
224	17	2	0	12	2	1	1	2	2	2	2	2	1	1	36.6	2	2	2	15.3	11500	397000	1	4	1	1	2	2	1
225	3	1	0	7	2	1	1	1	1	1	2	1	1	1	36.8	2	2	2	10.7	10900	263000	6	1	2	1	2	2	3
226	13	1	0	8	2	1	2	2	2	2	2	2	1	1	36.8	2	2	2	14.4	5700	366000	6	3	2	1	2	2	3
227	7	1	0	19	1	1	1	1	2	2	1	1	1	1	37.3	2	2	2	12.8	24200	209000	1	2	1	1	1	2	1
228	9	1	0	10	2	1	1	2	2	2	2	2	1	1	36.8	1	2	2	12.4	15600	348000	6	2	2	2	1	2	2
229	17	2	0	11	2	1	1	1	2	2	2	1	1	1	37.3	1	2	2	13.7	10900	237000	6	4	1	1	2	2	3
230	4	2	0	8	1	1	1	2	2	2	2	2	1	1	36.3	1	2	2				6	1	2	1			3
231	7	1	0	9	2	1	1	1	1	2	2	1	1	1	37.1	2	1	3	10.1	19500	224000	6	2	2	1	1	2	3
232	1	1	0	7	2	1	1	1	1	2	2	2	2	2	38.1	1	1	3	11.8	20700	523000	6	1	1	1	1	2	3
233	14	1	0	9	2	1	1	1	2	2	2	2	1	1	36.6	1	2	2	14.9	11850	276000	6	3	2	1	2	2	3
234	3	1	0	9	2	1	1	1	1	2	2	2	1	1	38.6	1	2	2	12.1	13800	290000	6	1	2	2	2	2	2
235	5	1	0	13	1	1	1	1	2	2	2	1	1	1	36.8	2	2	2	10.1	14500	142000	3	2	1	1	2	1	1
236	4	1	0	10	2	1	1	1	1	2	1	2	1	1	36.7	1	2	2	12.5	16300	239000	6	1	2	1	1	2	3
237	8	1	0	10	2	1	1	1	2	2	2	2	1	1	37	1	2	2	11.4	16700	399000	6	2	2	1	1	2	2
238	6	1	0	10	2	1	1	2	2	2	2	2	1	1	37.3	1	2	2	12.3	14400	319000	6	2	2	1	2	2	3
239	8	2	0	9	2	1	1	2	2	2	2	2	1	1	37.5	1	1	3	12.9	11700	235000	6	2	2	2	2	2	3
240	9	2	0	7	2	1	1	2	2	2	2	2	1	1	37.7	1	1	3	12	12000	304000	6	2	1	1	2	2	3
241	7	2	0	11	2	1	1	1	1	2	2	2	1	1	38.2	1	2	1	10.8	23000	407000	6	2	2	1	1	2	3
242	3	1	0	6	2	1	1	1	2	2	2	2	1	1	36.6	1	1	3	13.2	16600	322000	6	1	2	1	1	2	3
243	5	1	0	5	2	1	1	2	2	2	2	2	2	2	36	1	2	2	10.6	12900	406000	6	2	2	1	2	2	2
244	8	2	0	8	2	1	1	1	2	2	2	1	1	1	37.8	1	2	2	14.5	5300	199000	6	2	2	1	2	2	3
245	5	2	0	7	2	1	1	2	2	2	2	2	1	1	39.3	1	1	3	12.5	12910	293000	6	2	2	1	2	2	3
246	3	2	0	11	1	2	1	2	2	2	2	2	1	1	38.5	1	2	2	12	15200	300000	6	1	1	1	1	2	3
247	17	1	0	9	2	1	1	2	1	2	2	2	1	1	36.6	2	2	2	14.2	8200	259000	6	4	2	1	2	2	2
248	6	2	0	13	2	1	1	1	1	2	1	2	1	1	36.5	2	2	2	12.7	5500	59000	6	2	2	1	2	1	3
249	13	2	0	9	2	1	1	1	1	2	2	2	1	1	38.3	1	2	2	14.3	11800	309000	6	3	2	2	2	2	3
250	14	2	0	10	2	1	2	2	2	2	2	2	1	1	36.3	1	2	2	11.9	11500	377000	6	3	1	1	2	2	3
251	6	2	0	10	2	1	1	1	2	2	2	2	1	1	37.2	2	2	2	13.4	16400	383000	1	2	2	1	1	2	1
252	17	2	0	6	2	1	1	2	2	2	2	2	1	1	36.7	1	2	2	12.1	10200	178000	6	4	2	1	2	2	3
253	8	1	0	10	2	1	1	2	2	2	2	2	1	1	36.6	1	2	2	12.6	14700	258000	6	2	2	1	2	2	3
254	12	1	0	11	1	1	1	1	2	2	1	1	1	1	38.1	1	2	2	11.7	10800	211000	6	3	2	1	2	2	2
255	9	1	0	11	2	1	1	1	1	2	2	1	1	1	37.1	1	1	3				6	2	2	1			3
256	7	1	0	6	2	1	1	1	2	2	1	1	1	1	36.2	1	2	2	13.5	15200	358000	6	2	2	1	1	2	3
257	4	1	0	9	2	1	1	1	1	2	1	2	1	1	36	2	2	2	11.2	4600	238000	1	1	2	1	2	2	1
258	18	2	0	8	2	1	1	1	2	2	2	1	1	1	36.4	1	1	3	12.6	10300	314000	6	4	1	1	2	2	3
259	18	2	0	8	2	1	1	2	2	2	2	1	1	1	37.8	1	1	3	13.5	14000	190000	6	4	1	1	2	2	3
260	11	2	0	7	2	1	1	1	2	2	2	2	1	1	37.1	1	2	2	14.1	11500	142000	6	3	2	1	2	1	3
261	6	1	0	10	2	1	1	1	1	2	2	2	1	1	36.2	1	2	2	13.1	12200	200000	6	2	2	1	2	2	3
262	4	2	0	10	2	1	1	1	2	2	2	1	1	1	36.6	2	2	2	12.5	14300	254000	6	1	1	1	2	2	2
263	4	2	0	11	1	1	1	2	2	2	2	2	1	1	36.7	2	2	2	12.1	11900	194000	6	1	2	1	2	2	3
264	2	1	0	10	1	2	1	1	1	2	1	1	1	1	36.7	2	2	2	11.3	8500	386000	6	1	2	1	2	2	3
265	17	1	0	6	2	1	1	2	2	2	2	2	1	1	37.6	1	1	3	14.1	10300	277000	6	4	2	1	2	2	3
266	10	1	0	8	1	2	1	1	1	2	2	2	1	1	37.5	1	2	2	13.3	13100	385000	5	3	2	1	2	2	1
267	10	1	0	5	2	1	1	1	2	2	2	1	1	1	38	1	1	3	12	4770	274000	3	3	1	1	2	2	1
268	17	2	0	4	2	1	1	1	2	2	2	2	1	1	36.1	1	1	3	11.6	6000	270000	3	4	1	1	2	2	1
269	6	2	0	7	2	1	1	1	2	2	2	2	1	1	37	1	1	3	12.2	7800	602000	2	2	1	1	2	2	1
270	10	2	0	6	2	1	1	2	2	2	2	2	1	1	36.4	1	1	3	13.8	16800	422000	2	3	1	1	1	2	1
271	4	2	0	9	2	1	1	1	1	2	2	2	1	1	37.6	1	2	1	11.8	7700	380000	1	1	1	1	2	2	1
272	7	2	0	6	2	1	1	1	1	2	2	2	1	1	36.3	2	2	2	10.8	12300	295000	3	2	2	1	2	2	1
273	5	1	0	9	2	1	1	1	1	2	2	2	1	1	37.7	1	2	1	15	20700	306000	6	2	2	1	1	2	3
274	4	1	0	13	2	1	1	2	2	2	1	2	1	1	39.3	1	2	2	11.3	11790	252000	6	1	2	1	2	2	3
275	3	1	0	14	2	1	1	1	1	2	2	2	1	1	36.9	1	2	1	10.1	8970	760000	6	1	2	1	2	2	3
276	6	1	0	7	2	1	1	1	1	2	2	2	1	1	36.2	2	2	2	11.8	6100	449000	6	2	2	1	2	2	3
277	17	1	0	12	2	1	1	1	2	2	2	2	1	1	36.5	1	2	2	12.8	4780	331000	6	4	2	1	2	2	3
278	8	2	0	25	2	1	1	2	1	1	2	1	1	1	37	2	2	1	14.5	17180	211000	6	2	1	1	1	2	3
279	17	2	0	17	2	1	1	1	1	2	2	1	1	1	36.6	1	2	2	13	13070	120000	6	4	2	1	2	1	3
280	6	2	0	14	2	1	1	1	2	2	2	2	1	1	38.5	1	2	2	13.6	14250	229000	6	2	2	1	2	2	3
281	7	1	0	17	2	1	1	1	2	2	2	2	1	1	36.9	1	2	2	10.4	10090	368000	6	2	2	1	2	2	3
282	3	2	0	16	2	1	1	2	2	2	2	2	1	1	37.9	1	2	2	12.8	21360	317000	6	1	2	1	1	2	3
283	16	1	0	10	2	1	1	2	2	2	2	2	1	1	37.7	2	1	3	11	5730	450000	6	4	1	1	2	2	3

## Sheet: Definition of variables
No	id number
age	age (years)
sex	gender: 1- male, 2- female
status	outcome: 0- survived, 1-death
los	length of stay (days)
dxmio	diagnosis myocarditis: 1- yes, 2- no
sore	sore throat: 1- yes, 2- no
fever	fever: 1- yes, 2- no
cough	cough: 1- yes, 2- no
corz	coryza: 1- yes, 2- no
hoarse	hoarse voice: 1- yes, 2- no
stridor	stridor: 1- yes, 2- no
bullneck	bullneck: 1- yes, 2- no
pseudm	pseudomembran: 1- yes, 2- no
lnn	lymphadenopathy: 1- yes, 2- no
temp	body temperature (degree Celcius)
ab	antibiotic before admitted: 1- no, 2- yes
ADS	ADS treatment: 1- no, 2- yes
onsetADS	onset ADS treatment: 1- >=2days, 2- within 0-1day, 3- no ADS
Hb	Haemoglobin (g%)
leu	leukocyte count (cells/microliter)
trmbosit	thrombocyte count (cells/microliter)
biotipe	biotype: 1- mitis, 2- gravis, 3- intermedius, 4- belfanti, 5- unidentified, 6- negative
cat_age	age groups: 1- 1-4 years, 2- 5-9 years, 3- 10-14 years, 4- 15-18 years
catimmbas	primary immunization: 1- incomplete, 2- complete
catimmcomp	complete immunization (primary and booster immunization): 1- incomplete, 2- complete
leukocytosis	leukocytosis >= 15,000cells/microliter: 1- yes, 2- no
thrombositopenia	thrombocytopenia <= 150,000cells/microliter: 1- yes, 2- no
finculture	culture: 1- C.diphtheriae, 2- negative, 3- no data
