# Supplementary material for: Diphtheria outbreak in Jakarta and Tangerang, Indonesia: Epidemiological and clinical predictor factors for death
Source: PLoS One. 2021 Feb 4;16(2):e0246301. doi: 10.1371/journal.pone.0246301 (PMC7861411; doi:10.1371/journal.pone.0246301)
Supplement: S3 Data — (XLSX) [file pone.0246301.s003.xlsx]

## Sheet: Sheet1
1-4 tahun		Age groups * complete primarybooster imm Crosstabulation
5-9 tahun					complete primarybooster imm		Total
10-14 tahun					no	yes
15-18 tahun		Age groups	1-4 years	Count	72	9	81
				% within Age groups	0.889	0.111	1
				% within complete primarybooster imm	0.287	0.281	0.286
				% of Total	0.254	0.032	0.286
			5-9 years	Count	95	12	107
				% within Age groups	0.888	0.112	1
1-4 tahun				% within complete primarybooster imm	0.378	0.375	0.378
5-9 tahun				% of Total	0.336	0.042	0.378
10-14 tahun			10-14 years	Count	44	8	52
15-18 tahun				% within Age groups	0.846	0.154	1
				% within complete primarybooster imm	0.175	0.25	0.184
				% of Total	0.155	0.028	0.184
			15-18 years	Count	40	3	43
				% within Age groups	0.93	0.07	1
				% within complete primarybooster imm	0.159	0.094	0.152
				% of Total	0.141	0.011	0.152
		Total		Count	251	32	283
				% within Age groups	0.887	0.113	1
				% within complete primarybooster imm	1	1	1
				% of Total	0.887	0.113	1
			Complete (%)	Incomplete (%)
		15-18 years old	7	93
		10-14 years old	15.4	84.6
		5-9 years old	11.2	88.8
		1-4 years old	24.7	75.3
