# Supplementary material for: Diphtheria outbreak in Jakarta and Tangerang, Indonesia: Epidemiological and clinical predictor factors for death
Source: PLoS One. 2021 Feb 4;16(2):e0246301. doi: 10.1371/journal.pone.0246301 (PMC7861411; doi:10.1371/journal.pone.0246301)
Supplement: S4 Data — (XLSX) [file pone.0246301.s004.xlsx]

## Sheet: OR before after adjustment
	OR	p
sex	2.955	0.176
immprim	7.62	0.004
hoarse	9.5	0.1
stridor	19.739	0
bullneck	32.644	0.001
lymphadeopathy	4.037	0.047
leukocytosis >=15.000	8.091	0.009
thrombocytopenia	59.733	0
		OR	p			OR before adjustment
sex	immprim	4.345	0.074		sex	2.955
	hoarse	4.119	0.1
	stridor	2.248	0.328
	bullneck	1.935	0.426
	lymphadeopathy	2.962	0.177
	leukocytosis >=15.000	2.444	0.27
	thrombocytopenia	7.872	0.037
kat_imm_dasar	sex	9.573	0.002		immprim	7.62
	hoarse	6.606	0.008
	stridor	7.885	0.006
	bullneck	6.603	0.011
	lymphadeopathy	8.185	0.003
	leukocytosis >=15.000	7.052	0.006
	thrombocytopenia	8.182	0.013
serak	sex	14.799	0.005		hoarse	9.5
	immprim	5.956	0.055
	stridor	5.662	0.08
	bullneck	4.905	0.1
	lymphadeopathy	6.374	0.041
	leukocytosis >=15.000	7.176	0.033
	thrombocytopenia	20.092	0.012
stridor	sex	18.321	0		stridor	19.739
	immprim	20.247	0
	hoarse	17.7	0
	bullneck	10.074	0.006
	lymphadeopathy	16.201	0.001
	leukocytosis >=15.000	18.912	0
	thrombocytopenia	42.026	0.002
bullneck	sex	29.929	0.001		bullneck	32.644
	immprim	29.739	0.002
	hoarse	29.048	0.002
	stridor	18.283	0.008
	lymphadeopathy	34.104	0.002
	leukocytosis >=15.000	31.627	0.001
	thrombocytopenia	17.65	0.01
lymphadeopathy	sex	4.043	0.047		lymphadeopathy	4.037
	immprim	4.446	0.037
	hoarse	3.334	0.095
	stridor	1.988	0.357
	bullneck	0.918	0.913
	leukocytosis >=15.000	3.791	0.061
	thrombocytopenia	2.374	0.279
leukocytosis >=15.000	sex	7.486	0.012		leukocytosis >=15.000	8.091
	immprim	7.596	0.013
	hoarse	7.435	0.013
	stridor	7.683	0.013
	bullneck	7.595	0.013
	lymphadeopathy	7.618	0.013
	thrombocytopenia	2333000	0.994
thrombocytopenia	sex	103.944	0		thrombocytopenia	59.733
	immprim	63.464	0
	hoarse	79.21	0
	stridor	125.805	0
	bullneck	31.313	0
	lymphadeopathy	49.765	0
	leukocytosis >=15.000	1369000000000	0

## Sheet: Modeling
	Unadjusted	2 - Adjusted	3-Adjusted	4-Adjusted	5-Adjusted	6-Adjusted	7-Adjusted	8-Adjusted	9-Adjusted	10-Adjusted	11-Adjusted	12-Adjusted	13-Adjusted	14-Adjusted	15-Adjusted	16-Adjusted	17-Adjusted	18-Adjusted	19-Adjusted	20-Adjusted	21-Adjusted	22-Adjusted	23-Adjusted	24-Adjusted
	status	status	status	status	status	status	status	status	status	status	status	status	status	status	status	status	status	status	status	status	status	status	status	status
status
Male sex	2.955	3.807	3.733
	[0.616,14.18]	[0.284,50.94]	[0.472,29.52]
Incomplete primary immunization	7.620**	12.49*	8.079*			8.182*	7.885**	6.603**	6.523*	13.80*	13.470*	3.115			4.594	6.606**	7.052**	6.844*	5.746*
	[1.915,30.32]	[1.615,96.64]	[1.438,45.40]			(1.553,43.099)	(1.832,33.932)	(1.553,28.069)	(1.191,35.731)	[1.009,188.8]	(1.259,144.171)	(0.580,21.466)			(0.822,25.674)	(1.619,26949)	(1.728,28.782)	(1.538,30.462)	(1.294,25.612)
Hoarse voice	9.500*	1.614	3.2						12.488*	1.769	5.462	6.709	20.092*	11.213		5.956		2.925	2.485	4.905	5.662	7.176*
	[1.698,53.14]	[0.0660,39.51]	[0.214,47.89]						(1.030,151.354)	[0.0562,55.69]	(0.282,105.899)	(0.499,90.145)	(1.911,211.228)	(0.763,163.714)		(0.964,36.779)		(0.349,24.496)	(0.324,19.087)	(0.738,32.620)	(0.815,39.339)	(1.168,44.082)
Stridor	19.74***	10.50*	11.83**				20.247***			110.6*	63.545**							18.174**			17.7***		10.074**	18.912***
	[4.059,95.98]	[1.563,70.60]	[2.156,64.97]				(4.005,102.367)			[2.663,4592.3]	(3.721,1085.071)							(3.540,93.294)			(3.585,87.390)		(1.955,51.914)	(3.779,94.648)
Bullneck	32.64**	24.38**		17.650*	7.595*			29.739**		9.81		9.91		35.075**	11.986*				26.838**	29.048**			18.283*
	[4.054,262.9]	[2.161,275.1]		(1.984,156.999)	(1.497,38.537)			(3.628,243.790)		[0.659,146.1]		(0.996,98.601)		(3.327,369.829)	(1.266,113.509)				(3.225,223.354)	(3.567,236.563)			(2.168,154.212)
Lymphadenopathy	4.037*		2.687
	[1.021,15.96]		[0.468,15.45]
Leukocytosis >15 x109 cells/L	8.091**	4.852	5.126		31.627**												7.596*					7.435*		7.683*
	[1.683,38.91]	[0.806,29.21]	[0.916,28.68]		(3.855,259.449)												(1.547,37.309)					(1.525,36.255)		(1.515,38.963)
Thrombocytopenia <150 cells/L	59.73***			31.313***		63.464***			80.611***	158.8**	251.671***	36.115***	79.210***	154.546***	27.366***
	[13.42,265.8]			(6.264,156.532)		(12.328,326.722)			(13.271,489.664)	[7.270,3467.4]	(14.830,4270.971)	(5.554,234.833)	(14.499,432.748)	(14.249,1676.252)	(4.890,153.146)
Nagelkerke R2		0.565	0.456	0.508	0.365	0.475	0.343	0.356	0.51	0.72	0.683	0.566	0.449	0.614	0.544	0.161	0.226	0.355	0.365	0.296	0.27	0.165	0.386	0.334
Exponentiated coefficients = OR; 95% confidence intervals in brackets
* p<0.05, ** p<0.01, *** p<0.001
The reason(s) why not include in the proposed models									the CI of hoarse voice and leukocytosis become wider	The CI of thrombocytopenia become extremely wider	The CI of hoarse voice and thrombocytopenia are extremly wider	Incomplete immunization, hoarse voice and bullneck predictors become not significant	The CI of hoarse voice is wider, not include predictor of immunization	Hoarse voice become not significant, CI of thrombocytopenia become extremely wider	Incomplete immunization become not significant	Hoarse voice become not significant	Low Nagelkerke R2	Hoarse voice become not significant	Hoarse voice become not significant	Hoarse voice become not significant	Hoarse voice become not significant	Low Nagelkerke R2	Not include predictor of immunization	Not include predictor of immunization
	Unadjusted OR model and adjusted OR model from more than 3 predictors
	Adjusted OR model from 2 predictors
	Models those were not proposed
